# Supplementary material for: Genomic Aberrations Generate Fusion Gene FOXK2::TP63 and Activate NFKB1 in Cutaneous T-Cell Lymphoma
Source: Biomedicines. 2022 Aug 21;10(8):2038. doi: 10.3390/biomedicines10082038 (PMC9406051; doi:10.3390/biomedicines10082038)
Supplement: Supplementary file 1 [file biomedicines-10-02038-s001.zip]

Archive with 1 entries (1 files):
- biomedicines-1835044-supplementary.pdf
